# Supplementary material for: Evaluating a Model of Added Sugar Intake Based on Amino Acid Carbon Isotope Ratios in a Controlled Feeding Study of U.S. Adults
Source: Nutrients. 2022 Oct 14;14(20):4308. doi: 10.3390/nu14204308 (PMC9611411; doi:10.3390/nu14204308)
Supplement: Supplementary file 1 [file nutrients-14-04308-s001.zip]

Archive with 1 entries (1 files):
- nutrients-1930655-supplementary.pdf
